# Supplementary material for: Differential Gene Expression and Immune Cell Infiltration in Carotid Intraplaque Hemorrhage Identified Using Integrated Bioinformatics Analysis
Source: Front Cardiovasc Med. 2022 May 17;9:818585. doi: 10.3389/fcvm.2022.818585 (PMC9152291; doi:10.3389/fcvm.2022.818585)
Supplement: Supplementary file 2 [file Table_2.XLSX]

## Sheet: Sheet1
Supplementary Table 2: GO and KEGG analysis results
GO functional enrichment analysis results
ONTOLOGY	ID	Description	pvalue	qvalue	geneID
BP	GO:0042119	neutrophil activation	2.3873e-22	4.52011e-19	MMP9/CTSB/CD36/SLC2A5/HK3/FGR/ITGAM/CXCL8/VAMP8/C5AR1/PLAUR/CD68/NCKAP1L/ANPEP/ADAM8/CFD/STXBP2/TYROBP/CD14/FCER1G/CD300A/LILRB3/SLC2A3/CTSS/GRN/CYBA/FCN1/CD53/CTSG/CSTB/FUCA1/ITGB2/PYCARD/CTSZ/TNFRSF1B/DOCK2/GLA/RNASET2/PLEKHO2/GM2A/OLR1/S100A8/SIRPA/CTSD/GMFG/CD33/TMC6/OSCAR/CYBB/VNN1/HLA-B/PLAU/SDCBP/CREG1
BP	GO:0043312	neutrophil degranulation	3.49486e-22	4.52011e-19	MMP9/CTSB/CD36/SLC2A5/HK3/FGR/ITGAM/VAMP8/C5AR1/PLAUR/CD68/NCKAP1L/ANPEP/ADAM8/CFD/STXBP2/TYROBP/CD14/FCER1G/CD300A/LILRB3/SLC2A3/CTSS/GRN/CYBA/FCN1/CD53/CTSG/CSTB/FUCA1/ITGB2/PYCARD/CTSZ/TNFRSF1B/DOCK2/GLA/RNASET2/PLEKHO2/GM2A/OLR1/S100A8/SIRPA/CTSD/GMFG/CD33/TMC6/OSCAR/CYBB/VNN1/HLA-B/PLAU/SDCBP/CREG1
BP	GO:0002283	neutrophil activation involved in immune response	4.65738e-22	4.52011e-19	MMP9/CTSB/CD36/SLC2A5/HK3/FGR/ITGAM/VAMP8/C5AR1/PLAUR/CD68/NCKAP1L/ANPEP/ADAM8/CFD/STXBP2/TYROBP/CD14/FCER1G/CD300A/LILRB3/SLC2A3/CTSS/GRN/CYBA/FCN1/CD53/CTSG/CSTB/FUCA1/ITGB2/PYCARD/CTSZ/TNFRSF1B/DOCK2/GLA/RNASET2/PLEKHO2/GM2A/OLR1/S100A8/SIRPA/CTSD/GMFG/CD33/TMC6/OSCAR/CYBB/VNN1/HLA-B/PLAU/SDCBP/CREG1
BP	GO:0002446	neutrophil mediated immunity	1.30964e-21	9.5328e-19	MMP9/CTSB/CD36/SLC2A5/HK3/FGR/ITGAM/VAMP8/C5AR1/PLAUR/CD68/NCKAP1L/ANPEP/ADAM8/CFD/STXBP2/TYROBP/CD14/FCER1G/CD300A/LILRB3/SLC2A3/CTSS/GRN/CYBA/FCN1/CD53/CTSG/CSTB/FUCA1/ITGB2/PYCARD/CTSZ/TNFRSF1B/DOCK2/GLA/RNASET2/PLEKHO2/GM2A/OLR1/S100A8/SIRPA/CTSD/GMFG/CD33/TMC6/OSCAR/CYBB/VNN1/HLA-B/PLAU/SDCBP/CREG1
BP	GO:0030198	extracellular matrix organization	2.17534e-17	1.15831e-14	MMP9/MMP12/MMP7/NPNT/FBLN5/MFAP4/CYP1B1/ITGA8/ITGAM/LCP1/ADAM8/MYH11/FMOD/FOXC1/COL4A5/ADAMTS8/GREM1/SMOC2/CTSS/SPP1/ITGA10/CTSG/ECM2/ITGB2/RGCC/TNFRSF1B/SLC39A8/ADAMTS1/IBSP/CAV2/EXT1/LAMA5/CTSL/SPARC/COL14A1/COL16A1/ITGA11/GAS6/SPINT2/CAV1/CTSK/JAM3
BP	GO:0043062	extracellular structure organization	2.38698e-17	1.15831e-14	MMP9/MMP12/MMP7/NPNT/FBLN5/MFAP4/CYP1B1/ITGA8/ITGAM/LCP1/ADAM8/MYH11/FMOD/FOXC1/COL4A5/ADAMTS8/GREM1/SMOC2/CTSS/SPP1/ITGA10/CTSG/ECM2/ITGB2/RGCC/TNFRSF1B/SLC39A8/ADAMTS1/IBSP/CAV2/EXT1/LAMA5/CTSL/SPARC/COL14A1/COL16A1/ITGA11/GAS6/SPINT2/CAV1/CTSK/JAM3
BP	GO:0045229	external encapsulating structure organization	2.87143e-17	1.19434e-14	MMP9/MMP12/MMP7/NPNT/FBLN5/MFAP4/CYP1B1/ITGA8/ITGAM/LCP1/ADAM8/MYH11/FMOD/FOXC1/COL4A5/ADAMTS8/GREM1/SMOC2/CTSS/SPP1/ITGA10/CTSG/ECM2/ITGB2/RGCC/TNFRSF1B/SLC39A8/ADAMTS1/IBSP/CAV2/EXT1/LAMA5/CTSL/SPARC/COL14A1/COL16A1/ITGA11/GAS6/SPINT2/CAV1/CTSK/JAM3
BP	GO:0030595	leukocyte chemotaxis	2.91368e-15	1.06043e-12	CCL18/CCL19/PLA2G7/CXCL8/C5AR1/RAC2/NCKAP1L/ADAM8/CCL3/FCER1G/CCR1/LGMN/GREM1/LYN/SLAMF8/GPSM3/CCL8/CXCL16/ITGB2/GPR183/CSF1R/MPP1/S100A8/AIF1/CORO1A/CCL13/GAS6/CXCL10/LGALS9/JAM3
BP	GO:0097529	myeloid leukocyte migration	5.85119e-14	1.89291e-11	CCL18/CCL19/PLA2G7/CXCL8/C5AR1/RAC2/NCKAP1L/ADAM8/CCL3/FCER1G/CD300A/CCR1/LGMN/GREM1/LYN/SLAMF8/CCL8/ITGB2/CSF1R/MPP1/S100A8/AIF1/SIRPA/TREM2/PDGFD/CCL13/CXCL10/JAM3
BP	GO:0002573	myeloid leukocyte differentiation	7.9417e-14	2.31229e-11	MMP9/CCL19/SFRP1/SNX10/CA2/CARTPT/TYROBP/CCL3/LILRB3/CCR1/MAFB/SPI1/LYN/C1QC/NRROS/GPR183/CSF1R/CD4/DCSTAMP/HCLS1/TREM2/CEBPA/MT1G/OSCAR/EVI2B/GPR137B/UBASH3B
CC	GO:0062023	collagen-containing extracellular matrix	1.75118e-18	4.55306e-16	MMP9/SOST/NPNT/CTSB/FBLN5/SFRP1/MFAP4/SBSPON/SPARCL1/APOE/LTBP4/COL21A1/FMOD/ASPN/EMILIN2/COL4A5/ADAMTS8/GREM1/OMD/SMOC2/C1QC/C1QA/CTSS/FCN1/CTSG/SCARA3/CSTB/CTSZ/LEFTY2/CDH13/ADAMTS1/TPSB2/LAMA5/C1QB/SERPINF1/S100A8/CTSL/SPARC/COL14A1/CTSD/CSPG4/COL16A1/LTBP2/LGALS9/PRELP
CC	GO:0030667	secretory granule membrane	4.75665e-14	6.18365e-12	CD36/SLC2A5/ITGAM/VAMP8/C5AR1/PLAUR/CD68/NCKAP1L/ANPEP/ADAM8/TYROBP/CD14/FCER1G/CD300A/LILRB3/LHFPL2/SLC2A3/PAM/CYBA/CD53/ITGB2/TNFRSF1B/OLR1/CAV2/SPARC/SIRPA/CD33/TMC6/CYBB/VNN1/HLA-B/PLAU/CAV1
CC	GO:0030055	cell-substrate junction	2.10279e-13	1.13584e-11	ACTC1/CNN1/NEXN/ITGA8/FLNC/LCP1/RAC2/PLAUR/CSRP2/FHL1/NOX4/SLA/LPXN/FERMT2/GJA1/LPP/APBB1IP/CSRP1/HCK/ITGB2/LAYN/CDH13/LIMS2/AIF1L/CAV2/FERMT3/FLNA/SORBS1/NCKAP1/CSPG4/ITGA11/PALLD/TNFSF13B/PARVG/PLAU/CAV1/SDCBP/DAB2
CC	GO:0045121	membrane raft	2.43623e-13	1.13584e-11	HMOX1/KCNA5/CD36/ITGAM/ATP1A2/ANO1/CD14/LYN/SGCA/GJA1/PTGIS/HCK/ITGB2/TNFRSF1B/ABCA1/TPP1/CDH13/MYO1D/OLR1/CD4/CD48/CAV2/SCARB1/SORBS1/BTK/LCP2/CTSD/TREM2/EFHD2/CSK/ADRA1B/CAV1/SDCBP
CC	GO:0098857	membrane microdomain	2.43623e-13	1.13584e-11	HMOX1/KCNA5/CD36/ITGAM/ATP1A2/ANO1/CD14/LYN/SGCA/GJA1/PTGIS/HCK/ITGB2/TNFRSF1B/ABCA1/TPP1/CDH13/MYO1D/OLR1/CD4/CD48/CAV2/SCARB1/SORBS1/BTK/LCP2/CTSD/TREM2/EFHD2/CSK/ADRA1B/CAV1/SDCBP
CC	GO:0043202	lysosomal lumen	2.62118e-13	1.13584e-11	IFI30/CTSB/LIPA/FMOD/LGMN/OMD/CTSS/FUCA1/TPP1/TCN2/GLA/RNASET2/GM2A/ACP2/CTSL/CTSD/CSPG4/CTSK/PRELP
CC	GO:0005925	focal adhesion	5.99485e-13	2.22666e-11	ACTC1/CNN1/NEXN/ITGA8/FLNC/LCP1/RAC2/PLAUR/CSRP2/FHL1/NOX4/SLA/LPXN/FERMT2/GJA1/LPP/APBB1IP/CSRP1/HCK/ITGB2/LAYN/CDH13/LIMS2/AIF1L/CAV2/FLNA/SORBS1/NCKAP1/CSPG4/ITGA11/PALLD/TNFSF13B/PARVG/PLAU/CAV1/SDCBP/DAB2
CC	GO:0005775	vacuolar lumen	6.91219e-13	2.24646e-11	IFI30/CTSB/LIPA/FMOD/LGMN/OMD/CTSS/GRN/CTSG/FUCA1/PYCARD/TPP1/TCN2/GLA/RNASET2/GM2A/ACP2/CTSL/CTSD/CSPG4/CTSK/SDCBP/CREG1/PRELP
CC	GO:0070820	tertiary granule	1.26342e-11	3.64988e-10	MMP9/ITGAM/VAMP8/NCKAP1L/ADAM8/STXBP2/FCER1G/CD300A/SLC2A3/CTSS/CYBA/CD53/CSTB/ITGB2/OLR1/SIRPA/CTSD/CD33/TMC6/OSCAR/CYBB/PLAU
CC	GO:0070821	tertiary granule membrane	4.96075e-11	1.2262e-09	ITGAM/VAMP8/ADAM8/FCER1G/CD300A/SLC2A3/CYBA/CD53/ITGB2/OLR1/SIRPA/CD33/TMC6/CYBB/PLAU
MF	GO:0003779	actin binding	5.83495e-10	3.02189e-07	CNN1/MYH10/LMOD1/NEXN/MYOM1/FLNC/LCP1/CAP2/CALD1/PDLIM3/MYH11/MYLK/LIMCH1/SMTN/PLS3/MYO1G/EPB41L3/WAS/FERMT2/MYO1D/SHROOM3/AIF1L/NCALD/FLNA/SORBS1/AIF1/HCLS1/GMFG/CORO1A/PALLD/PARVG/DSTN/CAPG/STK38L
MF	GO:0005518	collagen binding	3.859e-09	9.99278e-07	MMP9/MMP12/CTSB/SPARCL1/ASPN/CTSS/ITGA10/ECM2/CTSL/SPARC/COL14A1/ITGA11/CTSK
MF	GO:0038024	cargo receptor activity	1.34728e-08	2.32583e-06	MARCO/CD36/CD163/ITGAM/CXCL16/SCARA3/ITGB2/ABCA1/OLR1/FOLR2/SCARB1/COLEC12/DAB2
MF	GO:0005178	integrin binding	2.69638e-08	3.4911e-06	NPNT/FBLN5/ITGAM/LCP1/LTBP4/ADAMTS8/LYN/FERMT2/SPP1/ECM2/ITGB2/IBSP/FERMT3/LAMA5/IL1B/COL16A1/JAM3
MF	GO:0071813	lipoprotein particle binding	2.61814e-07	2.25987e-05	CD36/APOE/LPL/CDH13/SCARB1/TREM2/COLEC12/PLTP
MF	GO:0071814	protein-lipid complex binding	2.61814e-07	2.25987e-05	CD36/APOE/LPL/CDH13/SCARB1/TREM2/COLEC12/PLTP
MF	GO:0005201	extracellular matrix structural constituent	3.79805e-07	2.80999e-05	NPNT/FBLN5/MFAP4/SBSPON/LTBP4/COL21A1/FMOD/ASPN/EMILIN2/COL4A5/CD4/LAMA5/SPARC/COL14A1/COL16A1/LTBP2/PRELP
MF	GO:0038187	pattern recognition receptor activity	5.52747e-07	3.57831e-05	MARCO/CD36/CD14/FCN1/SCARB1/COLEC12/LY96
MF	GO:0030169	low-density lipoprotein particle binding	1.37293e-06	7.90037e-05	CD36/CDH13/SCARB1/TREM2/COLEC12/PLTP
MF	GO:0005539	glycosaminoglycan binding	5.39841e-06	0.000279581	MMP7/SOST/SFRP1/APOE/LTBP4/ADAMTS8/SMOC2/CCL8/CTSG/ECM2/LAYN/LPL/ADAMTS1/TREM2/CXCL10/LTBP2/CEMIP/PRELP
KEGG pathway analysis results
ID		Description	pvalue	p.adjust	geneID
hsa04142		Lysosome	3.89e-09	1.02e-06	PLA2G15/GLA/ACP2/MCOLN1/CTSS/CTSD/CTSB/LIPA/CTSZ/CD68/TPP1/GM2A/ACP5/FUCA1/LGMN/CTSL/LAPTM5/CTSK/CTSG
hsa04145		Phagosome	3.55e-07	2.32e-05	ITGAM/CD36/CTSS/CYBA/CYBB/CTSL/SCARB1/CORO1A/COLEC12/ITGB2/CD14/HLA-DMA/MARCO/HLA-B/HLA-DMB/CD209/OLR1/HLA-DRB3
hsa04510		Focal adhesion	7.01e-05	0.00135117	COL4A5/CAV2/MYLK/MYL9/ITGA10/SHC4/FLNA/LAMA5/FLNC/ITGA11/PARVG/RAC2/PDGFD/CAV1/IBSP/ITGA8/SPP1
hsa05417		Lipid and atherosclerosis	0.000160809	0.00247835	HSPA2/IRAK1/LY96/CAMK2G/CD36/MAPK13/PYCARD/MMP9/LYN/CYBA/CYBB/CXCL8/CD14/CCL3/IL1B/ABCA1/OLR1
hsa04060		Cytokine-cytokine receptor interaction	0.00530255	0.042099	CCR1/TNFRSF21/CD4/TNFRSF1B/IL10RA/CXCL16/IL1RN/CSF1R/TNFSF13B/CXCL8/CCL3/CXCL10/CCL18/CCL19/IL1B/CCL8/CCL13
hsa05152		Tuberculosis	6.35e-05	0.00135117	IRAK1/CAMK2G/ITGAM/MAPK13/CTSS/CTSD/IL10RA/CORO1A/FCER1G/ITGB2/CD14/HLA-DMA/IL1B/HLA-DMB/CD209/HLA-DRB3
hsa04062		Chemokine signaling pathway	0.000136671	0.00229814	CCR1/FGR/SHC4/WAS/HCK/DOCK2/LYN/RAC2/CXCL16/CXCL8/CCL3/CXCL10/CCL18/CCL19/CCL8/CCL13
hsa04380		Osteoclast differentiation	3.94e-06	0.00020666	SPI1/MAPK13/TREM2/BTK/LILRB3/SQSTM1/TYROBP/SIRPA/CYBA/ACP5/CSF1R/OSCAR/LCP2/CTSK/IL1B
hsa05130		Pathogenic Escherichia coli infection	0.000583335	0.00764168	NCKAP1L/IRAK1/MYO1D/NCKAP1/MYH10/MAPK13/MYH11/PYCARD/CLDN23/CYTH4/CYFIP2/MYO1G/HCLS1/CXCL8/IL1B
hsa05132		Salmonella infection	0.00579729	0.0446732	NCKAP1L/FYCO1/IRAK1/LY96/MYL9/NCKAP1/MAPK13/PYCARD/FLNA/FLNC/CYTH4/CYFIP2/CXCL8/CD14/IL1B
hsa05133		Pertussis	2.8e-08	3.67e-06	IRAK1/LY96/ITGAM/MAPK13/PYCARD/C2/IRF8/CXCL8/C1QA/ITGB2/CD14/C1QC/C1QB/IL1B
hsa04810		Regulation of actin cytoskeleton	0.0043521	0.0367822	NCKAP1L/MYLK/MYL9/ITGA10/ITGAM/NCKAP1/MYH10/MYH11/ITGA11/CYFIP2/RAC2/PDGFD/ITGB2/ITGA8
hsa05150		Staphylococcus aureus infection	1.93e-05	0.000722027	C5AR1/ITGAM/C2/FPR3/C1QA/ITGB2/HLA-DMA/C1QC/CFD/C1QB/HLA-DMB/HLA-DRB3
hsa04640		Hematopoietic cell lineage	2.64e-05	0.000865739	ITGAM/CD36/CD4/CD33/ANPEP/CSF1R/CD37/CD14/HLA-DMA/IL1B/HLA-DMB/HLA-DRB3
hsa04979		Cholesterol metabolism	1.33e-07	1.16e-05	MYLIP/CD36/NCEH1/LIPA/SCARB1/CYP27A1/LPL/APOC1/ABCA1/APOE/PLTP
hsa04612		Antigen processing and presentation	1.35e-05	0.000589795	HSPA2/CTSS/CD4/CTSB/IFI30/LGMN/CTSL/HLA-DMA/HLA-B/HLA-DMB/HLA-DRB3
hsa04610		Complement and coagulation cascades	3.1e-05	0.00090201	C5AR1/ITGAM/C2/PLAUR/PLAU/C1QA/ITGB2/C1QC/CFD/C1QB/VSIG4
hsa05323		Rheumatoid arthritis	7.22e-05	0.00135117	ACP5/CTSL/TNFSF13B/CXCL8/ITGB2/CTSK/CCL3/HLA-DMA/IL1B/HLA-DMB/HLA-DRB3
hsa04061		Viral protein interaction with cytokine and cytokine receptor	0.000140345	0.00229814	CCR1/TNFRSF1B/IL10RA/CSF1R/CXCL8/CCL3/CXCL10/CCL18/CCL19/CCL8/CCL13
hsa04064		NF-kappa B signaling pathway	0.000199629	0.00290571	IRAK1/LY96/BTK/LYN/TNFSF13B/CXCL8/PLAU/CD14/CCL19/IL1B/CCL13
hsa04270		Vascular smooth muscle contraction	0.00161756	0.0169521	KCNMB1/MYLK/MYL9/PPP1R14A/MYH10/RAMP1/MYH11/ADRA1B/ADM/CALD1/ACTG2
hsa05418		Fluid shear stress and atherosclerosis	0.00230092	0.0223274	CAV2/GSTM3/MAPK13/HMOX1/SQSTM1/MMP9/RAC2/CYBA/CTSL/CAV1/IL1B
hsa03320		PPAR signaling pathway	6.17e-05	0.00135117	SORBS1/CD36/NR1H3/PLIN2/CYP27A1/FABP4/LPL/SCD/OLR1/PLTP
hsa05140		Leishmaniasis	6.92e-05	0.00135117	IRAK1/ITGAM/MAPK13/CYBA/CYBB/ITGB2/HLA-DMA/IL1B/HLA-DMB/HLA-DRB3
hsa04620		Toll-like receptor signaling pathway	0.00083116	0.0103697	IRAK1/LY96/MAPK13/CXCL8/CTSK/CD14/CCL3/CXCL10/IL1B/SPP1
hsa04670		Leukocyte transendothelial migration	0.00168449	0.0169744	MYL9/ITGAM/MAPK13/CLDN23/MMP9/RAC2/CYBA/CYBB/JAM3/ITGB2
hsa04611		Platelet activation	0.00314088	0.0274303	MYLK/APBB1IP/FERMT3/MAPK13/BTK/TBXAS1/VAMP8/LYN/LCP2/FCER1G
hsa04512		ECM-receptor interaction	0.000967276	0.0115194	COL4A5/NPNT/ITGA10/CD36/LAMA5/ITGA11/IBSP/ITGA8/SPP1
hsa05142		Chagas disease	0.00273263	0.0246879	IRAK1/MAPK13/GNA15/CXCL8/C1QA/CCL3/C1QC/C1QB/IL1B
hsa05146		Amoebiasis	0.00273263	0.0246879	COL4A5/ITGAM/LAMA5/GNA15/CXCL8/ITGB2/CD14/IL1B/CTSG
hsa05145		Toxoplasmosis	0.00510991	0.0418374	HSPA2/IRAK1/LY96/MAPK13/LAMA5/IL10RA/HLA-DMA/HLA-DMB/HLA-DRB3
hsa05416		Viral myocarditis	0.000308507	0.00425415	SGCA/RAC2/CAV1/ITGB2/HLA-DMA/HLA-B/HLA-DMB/HLA-DRB3
hsa05134		Legionellosis	0.00121087	0.0137934	HSPA2/ITGAM/PYCARD/CXCL8/ITGB2/CD14/IL1B
hsa04940		Type I diabetes mellitus	0.00138282	0.0150958	CPE/HLA-DMA/IL1B/HLA-B/HLA-DMB/HLA-DRB3
