# Supplementary material for: Differential Gene Expression and Immune Cell Infiltration in Carotid Intraplaque Hemorrhage Identified Using Integrated Bioinformatics Analysis
Source: Front Cardiovasc Med. 2022 May 17;9:818585. doi: 10.3389/fcvm.2022.818585 (PMC9152291; doi:10.3389/fcvm.2022.818585)
Supplement: Supplementary file 3 [file Table_3.xlsx]

## Sheet: Sheet1
Supplementary Table 3: Correlation between the hub genes (ITGAM, ITGB2) and infiltrating immune cells
Gene	Cell	cor	pvalue
ITGAM	B cells naive	-0.208761	0.19024
ITGAM	B cells memory	0.182384	0.253739
ITGAM	Plasma cells	-0.12345	0.441911
ITGAM	T cells CD8	-0.145786	0.363091
ITGAM	T cells CD4 naive	-0.12087	0.451584
ITGAM	T cells CD4 memory resting	-0.355789	0.0224314
ITGAM	T cells CD4 memory activated	-0.0438359	0.785517
ITGAM	T cells follicular helper	0.207068	0.19394
ITGAM	T cells regulatory (Tregs)	-0.00905963	0.955169
ITGAM	T cells gamma delta	-0.33721	0.0310826
ITGAM	NK cells resting	0.0453724	0.778185
ITGAM	NK cells activated	-0.260714	0.0996873
ITGAM	Monocytes	-0.351649	0.0241605
ITGAM	Macrophages M0	0.677672	1.13365e-06
ITGAM	Macrophages M1	-0.198005	0.214616
ITGAM	Macrophages M2	-0.41021	0.00772725
ITGAM	Dendritic cells resting	-0.0293218	0.855595
ITGAM	Dendritic cells activated	-0.213818	0.179483
ITGAM	Mast cells resting	-0.422928	0.00587091
ITGAM	Mast cells activated	-0.0833357	0.604452
ITGAM	Eosinophils	-0.0935455	0.560743
ITGAM	Neutrophils	-0.280322	0.0758633
ITGB2	B cells naive	-0.255507	0.106889
ITGB2	B cells memory	0.0786119	0.625159
ITGB2	Plasma cells	-0.124394	0.438402
ITGB2	T cells CD8	-0.0706776	0.66058
ITGB2	T cells CD4 naive	-0.0723447	0.653074
ITGB2	T cells CD4 memory resting	-0.486702	0.00125203
ITGB2	T cells CD4 memory activated	0.0523387	0.745188
ITGB2	T cells follicular helper	0.152677	0.3406
ITGB2	T cells regulatory (Tregs)	-0.0662136	0.680842
ITGB2	T cells gamma delta	-0.263548	0.0959284
ITGB2	NK cells resting	-0.0212428	0.89512
ITGB2	NK cells activated	-0.358048	0.0215325
ITGB2	Monocytes	-0.100889	0.530245
ITGB2	Macrophages M0	0.576171	8.07783e-05
ITGB2	Macrophages M1	0.0110646	0.945261
ITGB2	Macrophages M2	-0.375937	0.0154216
ITGB2	Dendritic cells resting	-0.00520916	0.974214
ITGB2	Dendritic cells activated	-0.240577	0.129732
ITGB2	Mast cells resting	-0.419411	0.00634086
ITGB2	Mast cells activated	-0.143059	0.372233
ITGB2	Eosinophils	-0.066827	0.678045
ITGB2	Neutrophils	-0.424393	0.00568419
